# Supplementary material for: Well-Being, Mental Health, and Study Characteristics of Medical Students before and during the Pandemic
Source: Behav Sci (Basel). 2023 Dec 21;14(1):7. doi: 10.3390/bs14010007 (PMC10812729; doi:10.3390/bs14010007)
Supplement: Supplementary file 1 [file behavsci-14-00007-s001.zip]

Archive with 1 entries (1 files):
- behavsci-2574899-supplementary.pdf
